# Supplementary material for: Optimal assembly strategies of transcriptome related to ploidies of eukaryotic organisms
Source: BMC Genomics. 2015 Feb 8;16(1):65. doi: 10.1186/s12864-014-1192-7 (PMC4343054; doi:10.1186/s12864-014-1192-7)
Supplement: Additional file 1: Table S1. — Comparison of de novo assembly strategies in Trametes gallica. [file 12864_2014_1192_MOESM1_ESM.xlsx]

## Sheet: Sheet1
Strategy	Average contig length(bp)	No. of >1000bp contigs	N50
E40	252	704	284
E45	253	711	285
E50	252	662	283
E55	251	657	281
E60	249	600	278
S37	363	2201	468
S41	364	2555	490
S45	366	2937	522
S49	362	1733	437
S53	341	1383	391
O21	882	8627	1529
O23	848	8548	1484
O25	814	8540	1448
O27	783	8463	1399
O29	746	7927	1338
Trinity	689	5667	995
SAMP_Edena	397	2072	554
SAMP_Soap	487	4187	558
SAMP_Oases	908	10024	1624
CDTA	823	8247	1519
