# Supplementary material for: Optimal assembly strategies of transcriptome related to ploidies of eukaryotic organisms
Source: BMC Genomics. 2015 Feb 8;16(1):65. doi: 10.1186/s12864-014-1192-7 (PMC4343054; doi:10.1186/s12864-014-1192-7)
Supplement: Additional file 2: Table S2. — Comparison of de novo assembly strategies in sweet potato. [file 12864_2014_1192_MOESM2_ESM.xlsx]

## Sheet: Sheet1
Strategy	Average contig length	No. of >1000bp contigs	N50
I41	856	16225	1037
I43	949	19859	1176
I45	967	20609	1194
I47	937	18384	1143
I49	826	13909	987
S37	247	1282	268
S41	257	1312	279
S45	259	1284	276
S49	266	1293	282
S53	255	1163	277
O21	834	10259	1138
O23	837	10006	1133
O25	822	9252	1112
O27	804	8367	1077
O29	814	8429	1102
Trinity	760	14341	1146
SAMP_IDBA-tran	1026	11833	1293
SAMP_Soap	519	3897	656
SAMP_Oases	1095	26201	1397
CDTA	1127	37810	1414
