# Supplementary material for: Optimal assembly strategies of transcriptome related to ploidies of eukaryotic organisms
Source: BMC Genomics. 2015 Feb 8;16(1):65. doi: 10.1186/s12864-014-1192-7 (PMC4343054; doi:10.1186/s12864-014-1192-7)
Supplement: Additional file 3: Table S3. — Comparison of de novo assembly strategies in Oryza meyeriana. [file 12864_2014_1192_MOESM3_ESM.xlsx]

## Sheet: Sheet1
Strategy	Average contig length	No. of >1000bp contigs	N50
E40	370	997	383
E45	447	2734	498
E50	487	3783	563
E55	520	4342	618
E60	546	4663	661
S37	276	8091	331
S41	299	8719	359
S45	322	9122	387
S49	350	9454	430
S53	344	9289	411
O21	896	70915	1484
O23	1062	84129	1717
O25	1152	89969	1826
O27	1241	93588	1920
O29	1209	87068	1894
Trinity	951	65739	1633
SAMP_Edena	832	8738	1099
SAMP_Soap	481	24603	737
SAMP_Oases	1521	94129	2326
CDTA	1132	76871	1756
