# Supplementary material for: Optimal assembly strategies of transcriptome related to ploidies of eukaryotic organisms
Source: BMC Genomics. 2015 Feb 8;16(1):65. doi: 10.1186/s12864-014-1192-7 (PMC4343054; doi:10.1186/s12864-014-1192-7)
Supplement: Additional file 4: Table S4. — Comparison of de novo assembly strategies in Zea mays. [file 12864_2014_1192_MOESM4_ESM.xlsx]

## Sheet: Sheet1
Strategy	Average contig length(bp)	No. of >1000bp contigs	N50
E40	662	3622	864
E45	685	3633	910
E50	703	3546	943
E55	718	3396	968
E60	706	2973	938
S37	369	8199	568
S41	395	8108	608
S45	420	7821	643
S49	442	7369	663
S53	450	6687	667
O21	1274	32142	1905
O23	1310	32093	1931
O25	1305	31244	1926
O27	1304	30637	1921
O29	1248	29273	1875
Trinity	1120	30447	1972
SAMP_Edena	1076	5535	1461
SAMP_Soap	528	10240	1102
SAMP_Oases	1569	34696	2187
CDTA	1358	30096	2051
