# Supplementary material for: Optimal assembly strategies of transcriptome related to ploidies of eukaryotic organisms
Source: BMC Genomics. 2015 Feb 8;16(1):65. doi: 10.1186/s12864-014-1192-7 (PMC4343054; doi:10.1186/s12864-014-1192-7)
Supplement: Additional file 7: Table S5. — Comparison of de novo assembly strategies in Triticum turgidum. [file 12864_2014_1192_MOESM7_ESM.xlsx]

## Sheet: Sheet1
Strategy	Average contig length(bp)	No. of >1000bp contigs	N50
E40	236	3659	271
E45	254	4215	291
E50	270	4749	309
E55	280	5075	324
E60	221	2313	256
S37	216	1858	230
S41	223	1787	236
S45	229	1693	241
S49	231	1453	244
S53	193	1366	211
O21	435	4461	470
O23	435	4551	469
O25	432	4372	466
O27	428	4274	462
O29	421	4081	451
Trinity	405	5541	433
SAMP_Edena	433	9786	601
SAMP_Soap	340	3740	506
SAMP_Oases	486	9682	551
CDTA	627	16903	733
